# Supplementary material for: Multi-Institutional Retrospective Case-Control Study Evaluating Clinical Outcomes of Foals with Small Intestinal Strangulating Obstruction: 2000–2020
Source: Animals (Basel). 2022 May 27;12(11):1374. doi: 10.3390/ani12111374 (PMC9179310; doi:10.3390/ani12111374)
Supplement: Supplementary file 1 [file animals-12-01374-s001.zip]

Archive with 1 entries (1 files):
- animals-1679068-supplementary.pdf
